# Supplementary material for: (S)-2-(1H-Imidazol-1-yl)succinic acid
Source: Acta Crystallogr Sect E Struct Rep Online. 2009 Apr 30;65(Pt 5):o1157. doi: 10.1107/S1600536809015220 (PMC2977823; doi:10.1107/S1600536809015220)
Supplement: Supplementary file 1 [file e-65-o1157-sup1.cif]

##############################################################################
###                                                                        ###
###        Electronic paper (Acta Crystallographica Section E)             ###
###                                                                        ###
##############################################################################
#                                                                            #
# This CIF contains the data in a paper accepted for publication in Acta     #
# Crystallographica Section E. It conforms to the requirements of Notes      #
# for Authors for Section E, and has been peer reviewed under the auspices   #
# of the IUCr Commission on Journals.                                        #
#                                                                            #
# Full details of the Crystallographic Information File format               #
# are given in the paper "The Crystallographic Information File (CIF):       #
# a New Standard Archive File for Crystallography" by S. R. Hall, F. H.      #
# Allen and I. D. Brown [Acta Cryst. (1991), A47, 655-685].                  #
#                                                                            #
# The current version of the core CIF dictionary is obtainable from          #
# ftp://ftp.iucr.org/pub/cif_core.dic. The current version number is 2.4.    #
#                                                                            #
# Software is freely available for graphical display of the structure(s) in  #
# this CIF.  For information consult the CIF home page http://www.iucr.org/  #
# cif/home.html                                                              #
#                                                                            #
# This file may be used for bona fide research purposes within the           #
# scientific community so long as proper attribution is given to the journal # 
# article from which it was obtained.                                        #
#                                                                            #
##############################################################################
                                             
data_I
_audit_creation_method     SHELXL-97
_chemical_name_systematic
;
(<i>S</i>)-3-carboxy-2-(imidazol-3-ium-1-yl)propanoate
;
_chemical_name_common
;
(<i>S</i>)-2-(1<i>H</i>-Imidazol-1-yl)succinic acid
;
_chemical_formula_moiety     'C7 H8 N2 O4'
_chemical_formula_sum     'C7 H8 N2 O4'
_chemical_formula_iupac     'C7 H8 N2 O4'
_chemical_formula_weight     184.15
_chemical_melting_point     ?
_symmetry_cell_setting     orthorhombic
_symmetry_space_group_name_H-M     'P 21 21 21'
_symmetry_space_group_name_Hall     'p 2ac 2ab'
loop_
    _symmetry_equiv_pos_as_xyz
    'x, y, z'
    '-x+1/2, -y, z+1/2'
    '-x, y+1/2, -z+1/2'
    'x+1/2, -y+1/2, -z'
_cell_length_a     7.3212(16)
_cell_length_b     7.9193(16)
_cell_length_c     14.254(3)
_cell_angle_alpha     90.00
_cell_angle_beta     90.00
_cell_angle_gamma     90.00
_cell_volume     826.4(3)
_cell_formula_units_Z     4
_cell_measurement_reflns_used     2123
_cell_measurement_theta_min     2.7821
_cell_measurement_theta_max     27.3756
_cell_measurement_temperature     293(2)
_exptl_crystal_description     'Prism'
_exptl_crystal_colour     'Colorless'
_exptl_crystal_size_max     0.25
_exptl_crystal_size_mid     0.20
_exptl_crystal_size_min     0.18
_exptl_crystal_density_diffrn     1.480
_exptl_crystal_density_meas     ?
_exptl_crystal_density_method     'not measured'
_exptl_crystal_F_000     384
_exptl_absorpt_coefficient_mu     0.123
_exptl_absorpt_correction_type     'Multi-scan'
_exptl_absorpt_process_details     '(CrystalClear; Rigaku, 2005)'
_exptl_absorpt_correction_T_min     0.97
_exptl_absorpt_correction_T_max     0.98
_exptl_special_details
;
;
_diffrn_ambient_temperature     293(2)
_diffrn_radiation_type     MoK\a
_diffrn_radiation_wavelength     0.71073
_diffrn_radiation_source     'fine-focus sealed tube'
_diffrn_radiation_monochromator     graphite
_diffrn_measurement_device_type     'Rigaku Mercury2'
_diffrn_measurement_method     'CCD_Profile_fitting'
_diffrn_detector_area_resol_mean     ?
_diffrn_reflns_number     8489
_diffrn_reflns_av_R_equivalents     0.0528
_diffrn_reflns_av_sigmaI/netI     0.0284
_diffrn_reflns_theta_min     2.86
_diffrn_reflns_theta_max     27.47
_diffrn_reflns_theta_full     27.47
_diffrn_measured_fraction_theta_max     0.992
_diffrn_measured_fraction_theta_full     0.992
_diffrn_reflns_limit_h_min     -9
_diffrn_reflns_limit_h_max     9
_diffrn_reflns_limit_k_min     -10
_diffrn_reflns_limit_k_max     10
_diffrn_reflns_limit_l_min     -18
_diffrn_reflns_limit_l_max     18
_diffrn_standards_number     0
_diffrn_standards_interval_count     .
_diffrn_standards_interval_time     .
_diffrn_standards_decay_%     ?
_refine_special_details
;
Refinement of <i>F</i>^2^ against ALL reflections. The weighted <i>R</i>-factor
<i>wR</i> and goodness of fit <i>S</i> are based on <i>F</i>^2^, conventional
<i>R</i>-factors <i>R</i> are based on <i>F</i>, with <i>F</i> set to zero for
negative <i>F</i>^2^. The threshold expression of <i>F</i>^2^ >
\s(<i>F</i>^2^) is used only for calculating <i>R</i>-factors(gt) <i>etc</i>.
and is not relevant to the choice of reflections for refinement.
<i>R</i>-factors based on <i>F</i>^2^ are statistically about twice as large
as those based on <i>F</i>, and <i>R</i>- factors based on ALL data will be
even larger.
;
_reflns_number_total     1110
_reflns_number_gt     952
_reflns_threshold_expression     I>2\s(I)
_refine_ls_structure_factor_coef     Fsqd
_refine_ls_matrix_type     full
_refine_ls_R_factor_all     0.0614
_refine_ls_R_factor_gt     0.0497
_refine_ls_wR_factor_gt     0.1285
_refine_ls_wR_factor_ref     0.1512
_refine_ls_goodness_of_fit_ref     1.122
_refine_ls_restrained_S_all     1.122
_refine_ls_number_reflns     1110
_refine_ls_number_parameters     118
_refine_ls_number_restraints     0
_refine_ls_hydrogen_treatment     constr
_refine_ls_weighting_scheme     calc
_refine_ls_weighting_details
         'calc w=1/[\s^2^(Fo^2^)+(0.0852P)^2^+0.2196P] where P=(Fo^2^+2Fc^2^)/3'
_atom_sites_solution_hydrogens     geom
_atom_sites_solution_primary     direct
_atom_sites_solution_secondary     difmap
_refine_ls_shift/su_max     0.000
_refine_ls_shift/su_mean     0.000
_refine_diff_density_max     0.193
_refine_diff_density_min     -0.229
_refine_ls_extinction_method     none
_refine_ls_extinction_coef     ?
_refine_ls_abs_structure_details     ?
_refine_ls_abs_structure_Flack     .
loop_
    _atom_type_symbol
    _atom_type_description
    _atom_type_scat_dispersion_real
    _atom_type_scat_dispersion_imag
    _atom_type_scat_source
    'C' 'C' 0.0033 0.0016
                         'International Tables Vol C Tables 4.2.6.8 and 6.1.1.4'
    'H' 'H' 0.0000 0.0000
                         'International Tables Vol C Tables 4.2.6.8 and 6.1.1.4'
    'N' 'N' 0.0061 0.0033
                         'International Tables Vol C Tables 4.2.6.8 and 6.1.1.4'
    'O' 'O' 0.0106 0.0060
                         'International Tables Vol C Tables 4.2.6.8 and 6.1.1.4'
_computing_data_collection     'CrystalClear (Rigaku, 2005)'
_computing_cell_refinement     'CrystalClear (Rigaku, 2005)'
_computing_data_reduction     'CrystalClear (Rigaku, 2005)'
_computing_structure_solution     'SHELXS97 (Sheldrick, 2008)'
_computing_structure_refinement     'SHELXL97 (Sheldrick, 2008)'
_computing_molecular_graphics     'SHELXTL (Sheldrick, 2008)'
_computing_publication_material     'SHELXL97 (Sheldrick, 2008)'
loop_
    _atom_site_type_symbol
    _atom_site_label
    _atom_site_fract_x
    _atom_site_fract_y
    _atom_site_fract_z
    _atom_site_U_iso_or_equiv
    _atom_site_adp_type
    _atom_site_calc_flag
    _atom_site_refinement_flags
    _atom_site_occupancy
    _atom_site_disorder_assembly
    _atom_site_disorder_group
    C C1 0.9679(4) 0.2336(4) 0.6099(2) 0.0299(7) Uani d . 1 . .
    C C2 0.9073(4) 0.4110(4) 0.6415(2) 0.0309(7) Uani d . 1 . .
    H H2A 0.9846 0.4450 0.6943 0.037 Uiso calc R 1 . .
    C C3 0.9360(5) 0.5376(4) 0.5624(2) 0.0367(7) Uani d . 1 . .
    H H3A 1.0554 0.5197 0.5346 0.044 Uiso calc R 1 . .
    H H3B 0.8447 0.5193 0.5142 0.044 Uiso calc R 1 . .
    C C4 0.9226(5) 0.7177(4) 0.5977(2) 0.0378(7) Uani d . 1 . .
    C C5 0.6549(5) 0.4474(5) 0.7626(3) 0.0493(10) Uani d . 1 . .
    H H5 0.7259 0.4826 0.8130 0.059 Uiso calc R 1 . .
    C C6 0.4741(6) 0.4230(7) 0.7635(3) 0.0640(13) Uani d . 1 . .
    H H6 0.3962 0.4380 0.8144 0.077 Uiso calc R 1 . .
    C C7 0.5708(5) 0.3653(5) 0.6236(3) 0.0422(8) Uani d . 1 . .
    H H7 0.5719 0.3333 0.5608 0.051 Uiso calc R 1 . .
    N N1 0.7172(3) 0.4110(3) 0.67364(18) 0.0314(6) Uani d . 1 . .
    N N2 0.4268(4) 0.3725(4) 0.6766(2) 0.0507(8) Uani d . 1 . .
    H H2 0.3175 0.3487 0.6589 0.061 Uiso calc R 1 . .
    O O1 0.8474(4) 0.1251(3) 0.5944(2) 0.0507(7) Uani d . 1 . .
    O O2 1.1355(3) 0.2163(3) 0.59668(16) 0.0409(6) Uani d . 1 . .
    O O3 0.9107(5) 0.8279(3) 0.52925(19) 0.0584(9) Uani d . 1 . .
    H H3C 0.8908 0.9290 0.5489 0.070 Uiso d R 1 . .
    O O4 0.9181(5) 0.7543(4) 0.67883(19) 0.0638(9) Uani d . 1 . .
loop_
    _atom_site_aniso_label
    _atom_site_aniso_U_11
    _atom_site_aniso_U_22
    _atom_site_aniso_U_33
    _atom_site_aniso_U_12
    _atom_site_aniso_U_13
    _atom_site_aniso_U_23
    C1 0.0279(14) 0.0283(15) 0.0334(15) 0.0011(12) -0.0001(12) 0.0036(13)
    C2 0.0315(15) 0.0274(15) 0.0338(15) -0.0038(13) 0.0014(13) -0.0015(12)
    C3 0.0455(18) 0.0265(15) 0.0382(16) 0.0006(15) 0.0092(16) 0.0019(12)
    C4 0.0396(17) 0.0287(15) 0.0452(18) 0.0001(15) 0.0057(15) 0.0020(14)
    C5 0.0390(19) 0.064(3) 0.045(2) -0.0105(19) 0.0083(16) -0.0169(19)
    C6 0.055(2) 0.077(3) 0.061(2) -0.014(2) 0.024(2) -0.022(3)
    C7 0.0345(16) 0.0433(19) 0.0486(18) 0.0050(17) -0.0069(16) -0.0066(15)
    N1 0.0293(13) 0.0301(13) 0.0349(14) -0.0001(11) -0.0025(11) -0.0032(11)
    N2 0.0310(14) 0.0487(18) 0.072(2) -0.0010(15) -0.0041(16) -0.0126(16)
    O1 0.0411(13) 0.0241(12) 0.087(2) -0.0010(10) 0.0034(14) -0.0071(13)
    O2 0.0350(12) 0.0383(13) 0.0494(14) 0.0044(10) 0.0047(11) -0.0035(11)
    O3 0.090(2) 0.0294(13) 0.0560(15) 0.0060(15) 0.0122(16) 0.0052(11)
    O4 0.106(3) 0.0381(14) 0.0472(15) 0.0013(17) -0.0113(17) -0.0097(12)
_geom_special_details
;
 All esds (except the esd in the dihedral angle between two l.s. planes)
 are estimated using the full covariance matrix.  The cell esds are taken
 into account individually in the estimation of esds in distances, angles
 and torsion angles; correlations between esds in cell parameters are only
 used when they are defined by crystal symmetry.  An approximate (isotropic)
 treatment of cell esds is used for estimating esds involving l.s. planes.
;
loop_
    _geom_bond_atom_site_label_1
    _geom_bond_atom_site_label_2
    _geom_bond_site_symmetry_2
    _geom_bond_distance
    _geom_bond_publ_flag
    C1 O2 . 1.249(4) ?
    C1 O1 . 1.251(4) ?
    C1 C2 . 1.541(4) ?
    C2 N1 . 1.465(4) ?
    C2 C3 . 1.522(4) ?
    C2 H2A . 0.9800 ?
    C3 C4 . 1.516(4) ?
    C3 H3A . 0.9700 ?
    C3 H3B . 0.9700 ?
    C4 O4 . 1.193(4) ?
    C4 O3 . 1.312(4) ?
    C5 C6 . 1.338(6) ?
    C5 N1 . 1.378(4) ?
    C5 H5 . 0.9300 ?
    C6 N2 . 1.347(6) ?
    C6 H6 . 0.9300 ?
    C7 N2 . 1.299(5) ?
    C7 N1 . 1.338(4) ?
    C7 H7 . 0.9300 ?
    N2 H2 . 0.8600 ?
    O3 H3C . 0.8601 ?
loop_
    _geom_angle_atom_site_label_1
    _geom_angle_atom_site_label_2
    _geom_angle_atom_site_label_3
    _geom_angle_site_symmetry_1
    _geom_angle_site_symmetry_3
    _geom_angle
    _geom_angle_publ_flag
    O2 C1 O1 . . 126.3(3) ?
    O2 C1 C2 . . 115.3(3) ?
    O1 C1 C2 . . 118.3(3) ?
    N1 C2 C3 . . 111.3(3) ?
    N1 C2 C1 . . 111.4(2) ?
    C3 C2 C1 . . 110.1(2) ?
    N1 C2 H2A . . 108.0 ?
    C3 C2 H2A . . 108.0 ?
    C1 C2 H2A . . 108.0 ?
    C4 C3 C2 . . 111.4(3) ?
    C4 C3 H3A . . 109.3 ?
    C2 C3 H3A . . 109.3 ?
    C4 C3 H3B . . 109.3 ?
    C2 C3 H3B . . 109.3 ?
    H3A C3 H3B . . 108.0 ?
    O4 C4 O3 . . 123.8(3) ?
    O4 C4 C3 . . 123.6(3) ?
    O3 C4 C3 . . 112.6(3) ?
    C6 C5 N1 . . 107.9(4) ?
    C6 C5 H5 . . 126.1 ?
    N1 C5 H5 . . 126.1 ?
    C5 C6 N2 . . 106.7(3) ?
    C5 C6 H6 . . 126.6 ?
    N2 C6 H6 . . 126.6 ?
    N2 C7 N1 . . 109.1(3) ?
    N2 C7 H7 . . 125.4 ?
    N1 C7 H7 . . 125.4 ?
    C7 N1 C5 . . 106.4(3) ?
    C7 N1 C2 . . 126.5(3) ?
    C5 N1 C2 . . 127.1(3) ?
    C7 N2 C6 . . 109.9(3) ?
    C7 N2 H2 . . 125.1 ?
    C6 N2 H2 . . 125.1 ?
    C4 O3 H3C . . 112.9 ?
loop_
    _geom_hbond_atom_site_label_D
    _geom_hbond_atom_site_label_H
    _geom_hbond_atom_site_label_A
    _geom_hbond_site_symmetry_A
    _geom_hbond_distance_DH
    _geom_hbond_distance_HA
    _geom_hbond_distance_DA
    _geom_hbond_angle_DHA
    N2 H2 O2 1_455 0.86 1.91 2.716(4) 154.7
    O3 H3C O1 1_565 0.86 1.71 2.572(3) 176.5
data_global
_journal_date_recd_electronic     2008-12-21
_journal_date_accepted     2009-04-23
_journal_name_full     'Acta Crystallographica, Section E'
_journal_year     2009
_journal_volume     65
_journal_issue      5
_journal_page_first     o1157
_journal_page_last     o1157
_journal_paper_category     QO
_journal_coeditor_code     BG2234
_publ_contact_author_name     'Jing-Mei Xiao*'
_publ_contact_author_address
;
Ordered Matter Science Research Center,
College of Chemistry and Chemical, Engineering,
Southeast University,
Nanjing 211189, China
;
_publ_contact_author_email     "xjm_cool@163.com"
_publ_contact_author_fax     ?
_publ_contact_author_phone     ?
_publ_section_title
;
(<i>S</i>)-2-(1<i>H</i>-Imidazol-1-yl)succinic acid
;
loop_
    _publ_author_name
    _publ_author_footnote
    _publ_author_address
    'Xiao, Jing-Mei' .
;
Ordered Matter Science Research Center,
College of Chemistry and Chemical Engineering,
Southeast University,
Nanjing 211189
People's Republic of China
;
