# Supplementary material for: (S)-2-(1H-Imidazol-1-yl)succinic acid
Source: Acta Crystallogr Sect E Struct Rep Online. 2009 Apr 30;65(Pt 5):o1157. doi: 10.1107/S1600536809015220 (PMC2977823; doi:10.1107/S1600536809015220)
Supplement: Supplementary file 2 [file e-65-o1157-Isup2.hkl]

# 
# h,k,l, Fc-squared, Fo-squared, sigma(Fo-squared) and status flag 
# 
data_I
_shelx_title ' 50c in P2(1)2(1)2(1)' 
_shelx_refln_list_code          4 
_shelx_F_calc_maximum      110.03 
_exptl_crystal_F_000       384.00 
_reflns_d_resolution_high  0.7703 
 
loop_ 
 _symmetry_equiv_pos_as_xyz 
 'x, y, z' 
 '-x+1/2, -y, z+1/2' 
 '-x, y+1/2, -z+1/2' 
 'x+1/2, -y+1/2, -z' 
 
_cell_length_a     7.3212 
_cell_length_b     7.9193 
_cell_length_c    14.2537 
_cell_angle_alpha  90.000 
_cell_angle_beta   90.000 
_cell_angle_gamma  90.000 
 
_shelx_F_squared_multiplier     1.000 
 
loop_ 
 _refln_index_h 
 _refln_index_k 
 _refln_index_l 
 _refln_F_squared_calc 
 _refln_F_squared_meas 
 _refln_F_squared_sigma 
 _refln_observed_status 
   2   0   0     4954.37     4625.71    138.09 o 
   4   0   0     1363.35     1482.69     22.57 o 
   6   0   0      198.35      224.96     11.25 o 
   8   0   0       41.57       37.03      5.28 o 
   1   1   0      977.33      946.22      5.91 o 
   2   1   0     2570.28     2565.94     18.77 o 
   3   1   0       41.61       38.56      1.66 o 
   4   1   0       75.94       56.65      3.72 o 
   5   1   0       14.91       18.05      1.68 o 
   6   1   0       33.55       40.36      2.38 o 
   7   1   0       16.76       16.84      1.97 o 
   8   1   0       44.53       50.99      3.86 o 
   9   1   0       11.53       18.97      3.33 o 
   0   2   0     1057.38     1140.12     16.59 o 
   2   2   0      636.34      655.65      6.25 o 
   3   2   0      352.63      427.36      6.08 o 
   4   2   0      202.40      228.81      4.57 o 
   5   2   0       58.55       42.78      2.40 o 
   6   2   0        8.13       12.52      2.35 o 
   7   2   0        7.72        8.86      1.84 o 
   8   2   0        2.42        4.90      2.08 o 
   9   2   0       20.03       18.76      3.69 o 
   1   3   0      465.22      444.73      5.64 o 
   2   3   0     1701.36     1819.35     19.06 o 
   3   3   0      133.29      127.49      3.07 o 
   4   3   0      264.01      297.60      5.81 o 
   5   3   0        2.04        4.83      1.27 o 
   6   3   0      197.25      229.37      7.14 o 
   7   3   0       11.46       12.51      2.54 o 
   8   3   0        2.24        1.31      1.38 o 
   9   3   0        1.08        3.43      4.01 o 
   0   4   0       79.14       77.17      3.21 o 
   1   4   0       35.25       44.20      2.08 o 
   3   4   0        1.35        0.58      1.07 o 
   4   4   0        4.53        7.01      1.33 o 
   5   4   0       81.35       97.96      4.13 o 
   6   4   0       13.39       12.01      1.84 o 
   7   4   0        4.11        2.89      1.62 o 
   8   4   0       10.33        7.87      3.29 o 
   1   5   0        7.80        6.72      1.57 o 
   2   5   0      439.68      428.55     11.44 o 
   3   5   0       73.35       81.26      3.68 o 
   4   5   0       71.39       66.92      3.58 o 
   5   5   0       81.16       84.04      5.06 o 
   6   5   0       21.21       21.31      2.68 o 
   7   5   0        2.42        1.21      1.58 o 
   8   5   0        0.02        3.06      4.28 o 
   0   6   0      481.97      462.07     18.78 o 
   1   6   0       24.54       23.96      2.18 o 
   2   6   0        1.83        1.69      1.93 o 
   3   6   0       10.62        9.65      2.42 o 
   4   6   0        9.41        8.86      2.59 o 
   5   6   0        2.49        5.09      2.46 o 
   6   6   0        0.05        2.33      1.67 o 
   7   6   0        2.20        3.43      2.04 o 
   1   7   0      286.83      291.82     10.55 o 
   2   7   0      163.00      153.64      5.91 o 
   3   7   0       34.27       33.81      3.27 o 
   4   7   0       50.18       46.73      3.24 o 
   5   7   0       35.97       42.31      3.81 o 
   6   7   0        0.93        2.73      2.25 o 
   0   8   0       55.88       50.46      9.79 o 
   1   8   0       14.24       13.41      3.38 o 
   2   8   0       10.35       10.75      2.88 o 
   3   8   0        4.56        0.83      2.56 o 
   4   8   0        1.53        4.09      2.63 o 
   5   8   0       16.82       21.56      3.56 o 
   1   9   0        3.28        2.83      3.47 o 
   2   9   0        0.04        6.85      3.12 o 
   3   9   0        4.71        3.08      2.93 o 
   4   9   0       48.51       48.96      6.26 o 
   0  10   0        2.50        2.82      4.77 o 
   1  10   0      181.93      230.10      9.20 o 
   2  10   0       19.36       21.54      3.64 o 
   1   0   1      468.32      543.15      4.21 o 
   2   0   1     3860.99     3292.38     55.88 o 
   3   0   1        6.91       11.11      1.26 o 
   4   0   1      855.81      947.50     11.45 o 
   5   0   1      273.08      356.44      6.35 o 
   6   0   1       17.64       17.70      1.77 o 
   7   0   1       44.36       54.42      2.96 o 
   8   0   1        0.78       -0.31      1.98 o 
   9   0   1        0.07       -2.98      2.98 o 
   0   1   1      942.36      850.20     12.49 o 
   1   1   1      113.49      110.90      0.98 o 
   2   1   1      145.46      187.87      1.90 o 
   3   1   1     1112.48     1146.23      7.28 o 
   4   1   1      813.00      921.54      8.49 o 
   5   1   1        7.26        9.36      1.10 o 
   6   1   1       77.79       76.65      3.89 o 
   7   1   1       16.35       20.13      1.46 o 
   8   1   1        9.82        9.68      1.66 o 
   9   1   1        1.75        1.55      1.93 o 
   0   2   1     4619.31     4346.05     30.10 o 
   2   2   1      215.22      219.02      2.16 o 
   3   2   1      172.81      164.17      2.31 o 
   4   2   1      163.75      154.72      2.72 o 
   5   2   1       43.40       41.88      1.82 o 
   6   2   1      179.03      171.42      3.31 o 
   7   2   1       41.64       40.34      2.14 o 
   8   2   1       20.71       22.93      2.00 o 
   9   2   1        4.05        3.78      1.71 o 
   0   3   1      492.93      549.38      5.64 o 
   1   3   1     4671.68     4840.48     25.56 o 
   2   3   1       30.22       28.81      0.98 o 
   3   3   1      156.75      161.66      2.99 o 
   4   3   1       40.17       48.17      1.85 o 
   5   3   1      163.22      175.85      3.60 o 
   6   3   1       92.67       82.58      2.95 o 
   7   3   1       36.33       38.90      2.14 o 
   8   3   1       11.78        7.83      1.61 o 
   9   3   1       11.03        8.49      2.59 o 
   0   4   1     1299.10     1280.46     14.90 o 
   1   4   1     1197.27     1175.57     12.08 o 
   2   4   1       87.12       82.82      1.80 o 
   3   4   1      256.44      263.74      3.59 o 
   4   4   1      155.66      149.79      3.19 o 
   5   4   1       18.71       20.41      1.35 o 
   6   4   1      119.83      115.59      3.75 o 
   7   4   1       67.89       70.76      4.00 o 
   8   4   1        6.30        9.52      1.89 o 
   0   5   1      103.20       96.83      2.75 o 
   1   5   1       11.81        6.38      1.88 o 
   2   5   1       38.01       38.74      1.73 o 
   3   5   1       81.96       83.51      2.46 o 
   4   5   1      150.64      164.69      3.38 o 
   5   5   1       10.58        6.89      1.27 o 
   6   5   1       12.11       10.89      1.49 o 
   7   5   1       20.63       13.73      1.81 o 
   8   5   1       18.88       20.70      3.01 o 
   0   6   1      120.16      119.11      4.24 o 
   1   6   1      135.27      130.94      3.44 o 
   2   6   1       91.32       88.21      3.83 o 
   3   6   1       20.31       19.78      1.92 o 
   4   6   1       35.59       29.55      2.07 o 
   5   6   1      249.96      275.75      5.24 o 
   6   6   1       71.14       78.72      3.93 o 
   7   6   1        1.55        1.94      1.66 o 
   0   7   1      452.73      437.14     14.49 o 
   1   7   1       55.30       51.36      2.79 o 
   2   7   1       62.10       61.11      2.64 o 
   3   7   1        2.07        5.12      1.59 o 
   4   7   1       27.83       27.32      1.97 o 
   5   7   1       31.79       31.90      2.40 o 
   6   7   1       21.18       17.23      2.61 o 
   0   8   1        0.02        1.75      3.28 o 
   1   8   1       20.68       16.90      2.49 o 
   2   8   1       13.07       19.82      2.35 o 
   3   8   1       10.47        9.93      2.04 o 
   4   8   1       19.27       21.26      2.96 o 
   5   8   1       21.80       20.01      2.26 o 
   0   9   1        0.00        3.52      2.78 o 
   1   9   1       12.84       10.22      2.14 o 
   2   9   1        3.99        6.65      2.13 o 
   3   9   1        4.58        2.53      2.07 o 
   4   9   1        1.02        4.56      1.82 o 
   0  10   1       57.18       71.64      5.45 o 
   1  10   1       30.11       34.29      3.21 o 
   2  10   1        2.67        2.52      2.09 o 
   0   0   2      277.19      245.88      4.09 o 
   1   0   2     3781.63     3354.29     32.57 o 
   2   0   2       51.85       49.74      0.98 o 
   3   0   2     1762.59     1870.74     15.20 o 
   4   0   2      239.56      272.80      6.43 o 
   5   0   2      496.50      477.55      7.86 o 
   6   0   2        6.99        9.52      1.53 o 
   7   0   2        7.66        6.95      2.37 o 
   8   0   2        0.16        2.16      1.93 o 
   9   0   2       11.43       16.61      4.40 o 
   0   1   2     1731.76     1522.35     12.71 o 
   2   1   2      641.35      612.94      4.01 o 
   3   1   2      462.88      544.87      4.20 o 
   4   1   2      337.76      343.54      3.97 o 
   5   1   2      227.60      214.69      3.27 o 
   6   1   2      323.65      338.76      5.63 o 
   7   1   2      357.40      380.15      6.50 o 
   8   1   2       47.16       47.36      2.67 o 
   9   1   2        2.11        1.83      2.25 o 
   0   2   2      865.68      874.96      9.66 o 
   1   2   2      706.74      697.26      4.32 o 
   2   2   2       39.96       45.12      1.26 o 
   3   2   2      170.01      146.40      2.38 o 
   4   2   2      133.50      138.20      2.42 o 
   5   2   2      177.99      190.13      3.86 o 
   6   2   2       74.27       69.66      2.36 o 
   7   2   2       34.27       29.49      1.78 o 
   8   2   2       11.92       13.19      1.82 o 
   9   2   2        0.49        3.80      1.93 o 
   0   3   2      132.66      169.42      2.82 o 
   1   3   2       21.13       22.12      0.89 o 
   2   3   2       24.55       26.97      1.02 o 
   3   3   2       57.70       50.10      1.53 o 
   4   3   2      553.38      595.69      7.02 o 
   5   3   2       95.93       92.72      2.63 o 
   6   3   2      121.26      116.79      3.47 o 
   7   3   2        6.99        5.67      1.09 o 
   8   3   2       25.54       27.61      2.71 o 
   9   3   2        0.02        0.44      2.83 o 
   0   4   2       19.74       30.22      1.37 o 
   1   4   2      292.20      303.74      3.54 o 
   2   4   2       41.77       41.63      1.38 o 
   3   4   2      115.06      106.43      2.30 o 
   4   4   2      110.54      109.06      2.72 o 
   5   4   2      285.53      292.79      4.46 o 
   6   4   2       10.51        8.51      1.12 o 
   7   4   2       23.79       18.84      1.93 o 
   8   4   2        3.40        3.86      1.77 o 
   0   5   2      405.00      379.31      6.70 o 
   1   5   2       81.42       81.42      1.88 o 
   2   5   2       74.55       68.25      1.85 o 
   3   5   2       63.85       64.30      2.16 o 
   4   5   2        3.15        4.78      1.40 o 
   5   5   2       10.30        8.84      1.23 o 
   6   5   2       33.75       31.13      1.98 o 
   7   5   2        0.38        3.03      1.34 o 
   8   5   2        1.66        4.93      2.39 o 
   0   6   2      458.04      459.94     11.67 o 
   1   6   2      113.90      112.85      3.02 o 
   2   6   2       61.83       62.40      2.40 o 
   3   6   2       48.84       49.25      2.08 o 
   4   6   2      168.55      158.46      4.58 o 
   5   6   2       48.16       45.63      2.45 o 
   6   6   2       58.57       54.75      3.09 o 
   7   6   2       20.87       19.50      2.67 o 
   0   7   2        0.02        2.80      3.47 o 
   1   7   2       37.65       34.30      2.11 o 
   2   7   2      104.27      100.92      3.21 o 
   3   7   2       14.74       16.16      1.72 o 
   4   7   2       14.91       16.05      1.75 o 
   5   7   2        0.77        0.59      1.40 o 
   6   7   2        8.31        8.10      1.76 o 
   0   8   2        7.00        5.40      3.16 o 
   1   8   2       26.22       28.19      2.47 o 
   2   8   2       28.61       30.62      2.87 o 
   3   8   2       11.50       10.48      2.02 o 
   4   8   2        4.49        7.53      1.76 o 
   5   8   2       20.32       18.65      2.58 o 
   0   9   2        5.95       10.22      3.43 o 
   1   9   2       30.63       33.18      3.23 o 
   2   9   2        5.03       18.38      9.50 o 
   3   9   2       16.72       16.33      2.54 o 
   4   9   2        0.55        2.51      1.92 o 
   0  10   2        0.22        2.38      3.41 o 
   1  10   2       30.83       33.77      2.92 o 
   1   0   3    12105.51    11365.17    312.70 o 
   2   0   3      205.29      197.72      4.84 o 
   4   0   3      355.79      415.94      6.49 o 
   5   0   3       23.24       21.66      1.89 o 
   6   0   3        5.98        7.07      1.61 o 
   7   0   3       43.20       45.43      3.29 o 
   8   0   3        3.36        3.59      2.03 o 
   9   0   3        8.75       10.72      3.50 o 
   0   1   3     2793.52     2695.29     34.58 o 
   2   1   3       12.14       10.92      0.71 o 
   3   1   3       31.45       37.08      1.52 o 
   4   1   3       25.47       27.34      1.34 o 
   5   1   3       90.99       97.92      2.13 o 
   6   1   3       40.63       39.44      2.07 o 
   7   1   3       91.05       85.29      3.03 o 
   8   1   3        9.43       11.92      1.84 o 
   9   1   3        2.57        5.83      2.32 o 
   0   2   3     1813.69     1846.31     14.08 o 
   1   2   3       78.30       91.08      1.37 o 
   2   2   3       90.24       86.19      1.60 o 
   3   2   3      207.33      184.12      2.97 o 
   4   2   3       65.96       52.99      1.69 o 
   5   2   3       20.57       21.93      1.28 o 
   6   2   3      195.65      200.61      5.06 o 
   7   2   3       10.16       11.63      1.51 o 
   8   2   3        3.48        5.32      1.66 o 
   9   2   3        2.72        2.97      1.77 o 
   0   3   3     2707.17     2677.57     21.86 o 
   1   3   3      257.33      252.98      2.59 o 
   2   3   3      377.26      356.81      3.64 o 
   3   3   3      201.36      225.34      3.25 o 
   4   3   3       43.66       47.70      2.15 o 
   5   3   3       42.48       46.04      2.09 o 
   6   3   3      216.02      224.81      5.30 o 
   7   3   3       24.98       22.60      1.82 o 
   8   3   3       24.98       17.19      2.01 o 
   0   4   3       63.42       69.66      2.26 o 
   1   4   3      368.09      368.22      3.83 o 
   2   4   3       32.34       26.72      1.34 o 
   3   4   3      142.24      128.58      2.57 o 
   4   4   3       39.20       45.07      1.78 o 
   5   4   3       69.19       69.79      2.47 o 
   6   4   3       38.26       37.28      2.21 o 
   7   4   3       15.14       11.72      1.68 o 
   8   4   3        5.30        9.63      2.02 o 
   0   5   3      340.18      314.79      5.98 o 
   1   5   3      232.49      227.46      3.59 o 
   2   5   3      324.48      330.85      4.80 o 
   3   5   3       56.69       51.80      1.98 o 
   4   5   3       50.30       54.62      2.32 o 
   5   5   3       57.15       58.91      2.58 o 
   6   5   3       37.03       37.62      2.51 o 
   7   5   3       24.68       20.75      2.56 o 
   8   5   3        9.06        7.40      1.92 o 
   0   6   3      320.74      326.71      8.37 o 
   1   6   3       56.39       48.66      1.74 o 
   2   6   3      324.29      335.00      5.95 o 
   3   6   3        9.42        9.71      1.53 o 
   4   6   3      174.71      186.33      5.05 o 
   5   6   3        9.11        8.02      1.29 o 
   6   6   3       34.46       41.84      3.17 o 
   7   6   3        0.64       -1.78      1.96 o 
   0   7   3        0.43        3.22      2.92 o 
   1   7   3      110.34      101.07      4.08 o 
   2   7   3      287.33      280.21      7.19 o 
   3   7   3      119.40      119.27      3.34 o 
   4   7   3        6.87        4.16      1.56 o 
   5   7   3       31.87       27.27      2.47 o 
   6   7   3       19.87       22.49      3.18 o 
   0   8   3       54.10       58.46      4.87 o 
   1   8   3       43.85       42.53      2.75 o 
   2   8   3       55.56       55.58      3.67 o 
   3   8   3        2.97        1.36      1.25 o 
   4   8   3       12.48       12.89      1.94 o 
   5   8   3        9.45        8.86      2.14 o 
   0   9   3       14.27       11.01      3.17 o 
   1   9   3       33.32       35.20      3.41 o 
   2   9   3       13.40       12.67      2.31 o 
   3   9   3        3.18        3.46      1.79 o 
   4   9   3        4.53        6.98      2.26 o 
   0  10   3      122.93      139.40      8.81 o 
   1  10   3        1.56        1.58      2.11 o 
   0   0   4     3690.79     3983.63     41.08 o 
   1   0   4       29.86       20.86      1.43 o 
   2   0   4       93.35       73.57      3.80 o 
   3   0   4      719.97      725.37      9.62 o 
   4   0   4      118.12       -0.64      0.64 o 
   5   0   4       31.93       38.97      2.66 o 
   6   0   4       81.59       96.01      4.93 o 
   7   0   4       25.53       20.60      2.41 o 
   8   0   4        7.92        4.56      2.62 o 
   9   0   4        5.46        6.80      3.44 o 
   0   1   4      648.53      601.06      5.82 o 
   3   1   4      468.29      486.48      5.10 o 
   4   1   4       21.23       16.05      1.07 o 
   5   1   4      252.89      245.91      4.90 o 
   6   1   4        6.57        4.74      1.47 o 
   7   1   4       17.86       16.31      1.57 o 
   8   1   4       10.22        8.64      2.16 o 
   9   1   4       10.21        9.18      2.19 o 
   0   2   4     2060.16     2073.10     16.06 o 
   1   2   4      558.43      539.82      3.95 o 
   2   2   4      487.19      508.53      4.71 o 
   3   2   4      238.26      251.97      2.95 o 
   4   2   4      124.98      151.90      2.56 o 
   5   2   4       55.80       68.28      2.28 o 
   6   2   4       38.15       37.86      2.31 o 
   7   2   4       11.03        9.52      1.85 o 
   8   2   4        4.05        6.69      1.80 o 
   9   2   4        5.77        2.13      2.18 o 
   0   3   4     1947.10     1959.77     21.97 o 
   1   3   4      646.57      678.61      6.03 o 
   2   3   4      705.21      747.37      6.70 o 
   3   3   4      297.08      323.15      4.09 o 
   4   3   4      115.81      110.87      2.34 o 
   5   3   4       40.09       45.37      2.06 o 
   6   3   4      176.20      195.68      5.34 o 
   7   3   4       43.21       39.98      2.83 o 
   8   3   4        6.02        7.16      1.61 o 
   0   4   4       15.91       18.00      1.35 o 
   1   4   4     1205.89     1229.26     12.07 o 
   2   4   4      176.96      166.00      2.68 o 
   3   4   4      271.14      280.01      3.84 o 
   4   4   4       79.02       87.76      2.54 o 
   5   4   4      107.04      102.39      3.09 o 
   6   4   4       39.52       37.03      3.46 o 
   7   4   4        2.41        3.77      1.23 o 
   8   4   4        7.76        7.00      1.79 o 
   0   5   4      203.58      184.33      4.12 o 
   1   5   4       37.52       34.45      1.53 o 
   2   5   4       42.65       44.61      1.78 o 
   3   5   4       11.68       13.36      1.29 o 
   4   5   4        4.18        4.69      1.07 o 
   5   5   4       67.10       58.57      2.75 o 
   6   5   4       37.84       36.92      2.96 o 
   7   5   4        2.25        8.14      1.99 o 
   8   5   4       13.69       13.09      2.62 o 
   0   6   4      273.99      273.56      8.65 o 
   1   6   4      186.56      180.93      3.99 o 
   2   6   4       43.96       43.40      1.80 o 
   3   6   4       49.92       51.69      2.38 o 
   4   6   4       35.48       37.74      2.13 o 
   5   6   4       10.21        7.90      1.64 o 
   6   6   4       47.52       50.69      3.61 o 
   7   6   4        4.87        8.05      2.07 o 
   0   7   4        8.67        5.33      1.49 o 
   1   7   4      272.15      269.53      7.00 o 
   2   7   4       23.24       18.48      1.96 o 
   3   7   4       12.24       11.46      1.64 o 
   4   7   4        8.11        8.23      1.51 o 
   5   7   4       12.56       13.11      1.98 o 
   6   7   4        1.90        3.71      1.57 o 
   0   8   4      154.37      164.11      8.13 o 
   1   8   4        2.53        4.39      2.10 o 
   2   8   4       18.05       20.46      2.40 o 
   3   8   4        7.72        7.40      1.60 o 
   4   8   4       19.78       20.02      2.46 o 
   5   8   4        5.45        6.15      2.28 o 
   0   9   4       13.81       12.36      3.44 o 
   1   9   4       16.62       22.50      2.98 o 
   2   9   4        2.15        4.81      1.94 o 
   3   9   4        0.34       -0.30      1.88 o 
   4   9   4        9.83        7.63      2.73 o 
   0  10   4        7.54       14.97      3.47 o 
   1   0   5       64.43       48.33      2.83 o 
   2   0   5      345.29      305.79      3.65 o 
   3   0   5       29.15       24.95      1.71 o 
   4   0   5       63.89       73.07      2.77 o 
   5   0   5       10.37       10.40      2.44 o 
   6   0   5      125.36      113.77      4.83 o 
   7   0   5      117.66      104.56      5.28 o 
   8   0   5        4.08        7.64      2.86 o 
   9   0   5        0.42        3.78      2.87 o 
   0   1   5     3447.36     3664.44     29.97 o 
   1   1   5      115.34      115.49      1.68 o 
   3   1   5       95.04       90.61      2.10 o 
   4   1   5      262.27      275.14      4.39 o 
   5   1   5       57.28       62.14      2.27 o 
   6   1   5      182.05      169.80      4.69 o 
   7   1   5       90.47      102.01      3.50 o 
   8   1   5       23.06       19.57      2.49 o 
   9   1   5        4.16        4.46      2.00 o 
   0   2   5      434.88      470.85      5.25 o 
   1   2   5      159.00      155.29      2.00 o 
   2   2   5      424.23      451.64      5.00 o 
   3   2   5      110.08      119.03      2.16 o 
   4   2   5        6.04       11.13      1.16 o 
   5   2   5       10.91        9.12      1.29 o 
   6   2   5      162.15      178.45      4.96 o 
   7   2   5       30.76       29.45      2.20 o 
   8   2   5       20.84       22.24      2.73 o 
   0   3   5      336.90      330.23      9.17 o 
   1   3   5      139.89      151.78      2.20 o 
   2   3   5      119.68      113.98      2.13 o 
   3   3   5       94.15      108.74      2.86 o 
   4   3   5       86.53       85.71      2.30 o 
   5   3   5      133.10      110.43      3.24 o 
   6   3   5        5.44        4.95      1.54 o 
   7   3   5       38.31       44.17      2.95 o 
   8   3   5        3.65        3.97      2.12 o 
   0   4   5      163.45      161.69      4.28 o 
   1   4   5      160.10      173.41      2.69 o 
   2   4   5       74.84       68.94      2.02 o 
   3   4   5       47.58       42.40      1.76 o 
   4   4   5      357.23      352.11      5.12 o 
   5   4   5        4.96        4.22      1.21 o 
   6   4   5      147.17      148.22      4.32 o 
   7   4   5        7.31        7.71      1.89 o 
   8   4   5        4.72        6.43      2.26 o 
   0   5   5        7.59        9.01      1.43 o 
   1   5   5       10.26        9.33      1.14 o 
   2   5   5       37.34       39.05      1.68 o 
   3   5   5        4.88        5.38      1.28 o 
   4   5   5       33.79       32.01      1.75 o 
   5   5   5       27.56       25.60      2.16 o 
   6   5   5       13.06       10.86      2.10 o 
   7   5   5        0.54        3.94      1.84 o 
   0   6   5       49.41       46.68      3.13 o 
   1   6   5      303.81      319.79      5.13 o 
   2   6   5       15.55       12.92      1.28 o 
   3   6   5       98.20       95.08      3.01 o 
   4   6   5       17.42       18.82      1.95 o 
   5   6   5      244.96      257.71     10.62 o 
   6   6   5       24.31       21.93      2.79 o 
   7   6   5        0.50        1.95      1.79 o 
   0   7   5       49.00       43.14      4.40 o 
   1   7   5        0.06        1.19      1.29 o 
   2   7   5       29.78       29.81      2.21 o 
   3   7   5       48.36       51.05      2.52 o 
   4   7   5        0.74        1.04      1.50 o 
   5   7   5        9.15        9.88      2.03 o 
   6   7   5       14.25       11.02      2.23 o 
   0   8   5       23.94       21.76      3.78 o 
   1   8   5        0.75        2.68      1.87 o 
   2   8   5       11.88       12.69      1.99 o 
   3   8   5        2.22        3.31      1.84 o 
   4   8   5       25.39       28.40      2.82 o 
   5   8   5       29.15       29.48      2.75 o 
   0   9   5       24.26       26.71      3.72 o 
   1   9   5       33.37       32.64      2.86 o 
   2   9   5        4.13        6.60      1.82 o 
   3   9   5        3.15        4.06      1.95 o 
   0   0   6      130.72      148.92      4.66 o 
   1   0   6        2.35        0.31      0.81 o 
   2   0   6       67.81       58.74      2.46 o 
   3   0   6       20.78       29.08      1.69 o 
   4   0   6      119.63      113.85      3.65 o 
   5   0   6       21.71       18.40      1.87 o 
   6   0   6      229.56      250.12     11.95 o 
   7   0   6        5.37        2.86      2.76 o 
   8   0   6        8.75       10.12      3.05 o 
   0   1   6       99.95      110.50      2.37 o 
   1   1   6      816.98      853.29      5.80 o 
   2   1   6       51.84       57.43      1.42 o 
   3   1   6      310.88      328.15      4.64 o 
   4   1   6       29.11       35.72      1.85 o 
   5   1   6       20.29       24.49      1.91 o 
   6   1   6       51.19       50.68      2.78 o 
   7   1   6        3.33        3.69      2.01 o 
   8   1   6        6.82        9.32      2.22 o 
   0   2   6        1.57        0.79      0.91 o 
   1   2   6      667.54      671.32      6.14 o 
   2   2   6      267.25      256.05      3.20 o 
   3   2   6       47.17       38.48      2.63 o 
   4   2   6       41.30       39.29      1.84 o 
   5   2   6      151.93      141.39      3.90 o 
   6   2   6        1.62        4.14      1.55 o 
   7   2   6       89.63       86.43      4.44 o 
   8   2   6        6.52        7.41      2.05 o 
   0   3   6      156.85      145.25      3.37 o 
   1   3   6       68.66       67.74      2.05 o 
   2   3   6      146.45      151.10      2.54 o 
   3   3   6      114.65      124.22      2.56 o 
   4   3   6      256.25      254.59      4.98 o 
   5   3   6       45.47       46.02      2.54 o 
   6   3   6       55.12       56.04      2.63 o 
   7   3   6       45.08       45.59      2.93 o 
   8   3   6       12.05        9.37      2.14 o 
   0   4   6      171.27      180.29      4.03 o 
   1   4   6       79.90       68.29      2.03 o 
   2   4   6      133.06      126.54      2.63 o 
   3   4   6      144.30      143.65      3.31 o 
   4   4   6      177.50      171.98      3.51 o 
   5   4   6        8.55        6.14      1.39 o 
   6   4   6       64.92       68.78      3.14 o 
   7   4   6       13.99       13.98      2.43 o 
   8   4   6       14.63       12.20      2.29 o 
   0   5   6       30.65       30.19      2.12 o 
   1   5   6      370.47      361.45      6.09 o 
   2   5   6       88.12       80.52      2.44 o 
   3   5   6       58.33       62.39      2.25 o 
   4   5   6       30.70       27.90      1.81 o 
   5   5   6        3.84        3.28      1.48 o 
   6   5   6       40.27       38.20      2.93 o 
   7   5   6       10.82       10.69      2.12 o 
   0   6   6        7.31        8.39      2.85 o 
   1   6   6      221.90      223.12      4.86 o 
   2   6   6       55.35       57.62      2.37 o 
   3   6   6       51.83       46.25      2.04 o 
   4   6   6        2.52        3.13      1.38 o 
   5   6   6       18.60       18.82      2.29 o 
   6   6   6       18.45       18.29      2.40 o 
   7   6   6       10.14        8.48      2.16 o 
   0   7   6        1.13        2.84      1.87 o 
   1   7   6        9.58        7.72      1.32 o 
   2   7   6       21.54       19.25      1.95 o 
   3   7   6       14.79       13.57      1.88 o 
   4   7   6       10.39       10.76      1.71 o 
   5   7   6       54.31       48.51      3.85 o 
   6   7   6        6.40        7.03      2.17 o 
   0   8   6        0.56        2.47      2.62 o 
   1   8   6       28.76       24.18      2.48 o 
   2   8   6       25.64       23.13      2.03 o 
   3   8   6       22.52       18.36      2.48 o 
   4   8   6        0.43        2.87      2.05 o 
   5   8   6       21.08       22.34      2.76 o 
   0   9   6       18.18       22.22      3.84 o 
   1   9   6        3.24        3.80      1.82 o 
   2   9   6        4.78        5.63      1.88 o 
   3   9   6        7.34        8.66      2.01 o 
   1   0   7        6.30        3.04      0.99 o 
   2   0   7        6.58        6.82      1.80 o 
   3   0   7      180.34      212.96      5.01 o 
   4   0   7        3.12        5.59      2.47 o 
   5   0   7       45.68       29.96      3.50 o 
   6   0   7       26.74       30.61      3.64 o 
   7   0   7        0.25       -1.31      2.81 o 
   8   0   7        2.71        6.44      3.08 o 
   0   1   7       63.66       74.13      2.84 o 
   1   1   7      194.19      197.16      2.68 o 
   2   1   7      137.79      153.09      3.14 o 
   3   1   7      573.49      599.18      7.83 o 
   4   1   7       26.52       20.48      1.84 o 
   5   1   7       70.44       73.28      3.10 o 
   6   1   7       50.35       49.65      3.00 o 
   7   1   7       16.05       15.17      2.43 o 
   8   1   7       18.40       15.39      2.78 o 
   0   2   7     1300.39     1337.07     14.84 o 
   1   2   7      459.05      478.76      4.66 o 
   2   2   7       75.12       72.86      2.27 o 
   3   2   7      137.25      160.45      3.22 o 
   4   2   7       34.73       38.74      2.30 o 
   5   2   7        2.58        3.52      1.65 o 
   6   2   7       10.02        8.33      1.77 o 
   7   2   7       25.58       26.57      2.58 o 
   8   2   7        5.55        5.44      1.90 o 
   0   3   7      497.96      570.22      8.67 o 
   1   3   7       27.38       24.48      1.27 o 
   2   3   7      104.70      105.29      2.62 o 
   3   3   7      127.24      149.29      4.09 o 
   4   3   7        8.04       12.75      1.87 o 
   5   3   7      156.27      156.68      4.86 o 
   6   3   7       31.38       30.08      2.19 o 
   7   3   7       16.20       17.30      2.28 o 
   8   3   7        1.15        0.75      2.28 o 
   0   4   7      603.95      643.47     10.07 o 
   1   4   7       40.53       39.62      1.66 o 
   2   4   7      200.77      206.76      3.93 o 
   3   4   7       88.12       78.53      3.04 o 
   4   4   7      126.22      123.24      3.70 o 
   5   4   7        0.66        3.41      1.49 o 
   6   4   7        0.57        1.01      1.68 o 
   7   4   7        4.32        5.59      1.81 o 
   0   5   7      124.72      116.10      4.18 o 
   1   5   7       60.59       58.44      2.15 o 
   2   5   7      204.06      209.82      3.91 o 
   3   5   7       10.65       11.83      1.49 o 
   4   5   7       34.05       36.77      2.38 o 
   5   5   7       26.93       25.30      2.00 o 
   6   5   7       44.85       47.60      3.15 o 
   7   5   7        8.79        8.88      2.42 o 
   0   6   7        1.66        2.06      1.49 o 
   1   6   7       29.62       25.77      1.84 o 
   2   6   7       36.77       35.31      1.96 o 
   3   6   7        5.44        5.31      1.36 o 
   4   6   7       23.62       17.63      2.03 o 
   5   6   7       13.23       14.12      2.40 o 
   6   6   7        4.21        5.70      1.68 o 
   0   7   7        2.33        1.03      1.44 o 
   1   7   7        1.42        2.89      1.35 o 
   2   7   7      105.83      104.68      5.07 o 
   3   7   7       17.70       15.16      2.12 o 
   4   7   7        1.66        0.64      1.81 o 
   5   7   7       11.38       15.49      2.13 o 
   0   8   7      119.12      136.25      8.03 o 
   1   8   7       18.29       16.46      2.16 o 
   2   8   7        4.71        4.74      1.86 o 
   3   8   7        1.50        2.06      1.41 o 
   4   8   7        0.22        2.99      2.09 o 
   0   9   7        1.51        2.47      1.70 o 
   1   9   7       50.11       60.09      4.19 o 
   2   9   7        4.01        7.58      2.28 o 
   0   0   8       11.47       13.92      2.03 o 
   1   0   8      259.40      252.23      4.28 o 
   2   0   8       39.08       43.50      1.86 o 
   3   0   8        4.09        1.96      2.53 o 
   4   0   8       14.39       19.14      2.83 o 
   5   0   8       40.34       29.29      6.03 o 
   6   0   8       39.41       38.78      5.33 o 
   7   0   8       42.95       44.08      4.86 o 
   8   0   8        3.40        6.60      3.23 o 
   0   1   8      664.15      733.49      9.10 o 
   1   1   8      768.43      840.48      8.55 o 
   2   1   8       36.40       40.92      1.39 o 
   3   1   8      172.58      199.83      3.41 o 
   4   1   8       10.77       15.07      1.63 o 
   5   1   8       46.94       49.95      2.94 o 
   6   1   8       21.67       23.51      3.30 o 
   7   1   8       37.93       51.35      3.62 o 
   8   1   8        0.60        3.20      2.14 o 
   0   2   8        0.00        0.47      1.31 o 
   1   2   8        3.48        2.89      0.82 o 
   2   2   8      287.33      294.55      4.16 o 
   3   2   8       31.60       30.09      1.94 o 
   4   2   8      209.50      208.03      5.35 o 
   5   2   8       34.94       40.51      2.36 o 
   6   2   8        1.57        4.51      1.98 o 
   7   2   8       29.48       33.64      2.85 o 
   8   2   8        3.62        2.88      1.80 o 
   0   3   8        0.21        1.45      1.23 o 
   1   3   8       12.43       12.01      1.05 o 
   2   3   8       34.43       35.77      1.82 o 
   3   3   8      110.45      120.90      3.19 o 
   4   3   8       18.78       19.07      1.94 o 
   5   3   8       94.47       84.31      3.44 o 
   6   3   8       27.05       26.32      2.39 o 
   7   3   8        5.09        5.87      1.92 o 
   8   3   8       13.92        9.12      2.59 o 
   0   4   8       13.44        8.20      1.48 o 
   1   4   8       41.77       33.32      1.65 o 
   2   4   8       55.52       55.90      2.46 o 
   3   4   8        2.33        2.41      1.25 o 
   4   4   8       22.74       26.70      2.22 o 
   5   4   8       80.03       82.79      3.20 o 
   6   4   8       34.69       39.38      2.82 o 
   7   4   8       28.84       27.17      3.36 o 
   0   5   8      250.15      256.58      5.70 o 
   1   5   8        1.91        1.85      1.08 o 
   2   5   8      148.87      147.38      3.82 o 
   3   5   8       81.45       81.14      3.60 o 
   4   5   8      166.42      191.93      4.95 o 
   5   5   8       26.31       28.23      2.20 o 
   6   5   8       54.38       49.60      3.73 o 
   7   5   8        5.84        8.88      2.83 o 
   0   6   8        0.06        0.95      1.32 o 
   1   6   8       14.10       13.72      1.34 o 
   2   6   8       65.74       65.61      2.98 o 
   3   6   8       21.71       24.12      2.11 o 
   4   6   8       29.33       28.04      2.29 o 
   5   6   8       11.38       12.90      2.28 o 
   6   6   8       22.94       18.71      2.34 o 
   0   7   8       19.77       19.42      2.45 o 
   1   7   8        4.61        5.33      1.14 o 
   2   7   8       14.75       12.25      2.08 o 
   3   7   8        2.01        4.22      1.63 o 
   4   7   8        6.91        4.69      1.62 o 
   5   7   8       43.75       45.53      3.23 o 
   0   8   8        4.09        7.61      2.67 o 
   1   8   8       36.77       37.74      3.99 o 
   2   8   8        0.75        1.70      1.38 o 
   3   8   8       21.41       19.20      2.97 o 
   4   8   8       37.17       33.89      3.04 o 
   0   9   8       32.07       29.42      5.37 o 
   1   9   8        7.85       11.13      1.88 o 
   2   9   8        1.05        2.94      3.07 o 
   1   0   9      157.28      178.32      3.85 o 
   2   0   9       71.49       80.34      2.50 o 
   3   0   9       17.73       15.65      3.06 o 
   4   0   9      229.91      235.98      8.96 o 
   5   0   9        2.45        1.46      2.88 o 
   6   0   9       12.14       15.59      3.15 o 
   7   0   9       35.69       39.17      4.31 o 
   8   0   9        3.89        6.67      3.06 o 
   0   1   9      159.94      192.20      4.42 o 
   1   1   9       33.55       31.84      1.50 o 
   2   1   9       86.27       89.70      2.18 o 
   3   1   9      156.72      170.96      3.88 o 
   4   1   9       36.72       44.36      2.77 o 
   5   1   9       48.12       49.04      3.09 o 
   6   1   9        8.80        9.27      2.36 o 
   7   1   9       10.10       10.84      2.42 o 
   8   1   9        4.17        3.15      2.16 o 
   0   2   9      705.09      785.31     14.32 o 
   1   2   9       76.53       72.53      2.03 o 
   2   2   9       92.19       98.70      3.41 o 
   3   2   9      117.69      128.35      3.36 o 
   4   2   9      219.99      233.26      6.01 o 
   5   2   9       35.16       39.52      2.84 o 
   6   2   9       34.23       30.17      2.95 o 
   7   2   9        2.11        1.32      2.06 o 
   8   2   9        1.36        3.30      1.91 o 
   0   3   9      418.56      457.58     10.45 o 
   1   3   9       39.47       32.75      1.67 o 
   2   3   9       54.01       48.70      2.35 o 
   3   3   9       33.52       31.51      1.85 o 
   4   3   9       99.05      101.73      3.71 o 
   5   3   9        4.93        3.98      1.54 o 
   6   3   9       13.17       10.90      2.11 o 
   7   3   9       25.10       14.90      2.48 o 
   0   4   9       23.48       22.18      1.98 o 
   1   4   9      165.92      165.34      3.44 o 
   2   4   9        5.25        3.44      1.08 o 
   3   4   9       57.33       50.71      2.55 o 
   4   4   9       90.78       91.66      3.82 o 
   5   4   9       79.66       73.95      3.36 o 
   6   4   9       14.13       14.49      2.40 o 
   7   4   9        9.22       11.00      2.43 o 
   0   5   9       27.04       25.11      2.31 o 
   1   5   9      101.86       99.40      3.18 o 
   2   5   9      239.94      257.16      7.18 o 
   3   5   9       46.99       54.26      2.76 o 
   4   5   9        7.62        7.46      1.64 o 
   5   5   9       42.97       38.78      3.07 o 
   6   5   9        4.32        4.48      2.23 o 
   0   6   9       44.55       29.63      2.80 o 
   1   6   9       23.99       24.93      1.80 o 
   2   6   9        8.51        5.94      1.46 o 
   3   6   9       12.47       16.86      2.00 o 
   4   6   9        4.78        4.19      1.51 o 
   5   6   9       21.40       17.42      2.45 o 
   6   6   9       18.27       16.31      3.03 o 
   0   7   9        0.03        0.71      1.35 o 
   1   7   9        2.75        2.02      0.92 o 
   2   7   9        1.77        1.33      1.49 o 
   3   7   9       37.47       45.64      3.83 o 
   4   7   9       19.29       20.90      2.98 o 
   5   7   9        3.87        3.20      2.39 o 
   0   8   9        2.59        0.50      2.44 o 
   1   8   9       25.24       27.60      4.22 o 
   2   8   9        5.48        5.59      1.44 o 
   3   8   9       12.07       11.38      2.11 o 
   0   0  10       68.13       56.57      4.73 o 
   1   0  10       26.80       27.28      2.51 o 
   2   0  10        2.39        3.69      1.67 o 
   3   0  10      191.58      191.53      7.97 o 
   4   0  10       17.12       18.57      3.22 o 
   5   0  10       23.49       29.44      3.48 o 
   6   0  10       16.30        9.75      3.17 o 
   7   0  10        1.08        9.19      3.07 o 
   0   1  10      244.31      253.90      5.88 o 
   1   1  10      123.52      128.73      2.84 o 
   2   1  10       56.37       48.66      1.91 o 
   3   1  10       25.62       19.67      1.82 o 
   4   1  10       24.86       27.66      2.34 o 
   5   1  10       18.45       17.46      2.56 o 
   6   1  10       21.57       25.55      3.04 o 
   7   1  10        5.40        2.95      2.39 o 
   0   2  10      747.50      737.24     15.15 o 
   1   2  10      105.28      102.55      2.91 o 
   2   2  10      104.22      123.37      3.67 o 
   3   2  10       30.21       31.03      1.88 o 
   4   2  10      103.89       95.90      4.02 o 
   5   2  10       30.62       29.94      2.67 o 
   6   2  10        3.25        5.52      1.92 o 
   7   2  10        6.63        6.17      2.08 o 
   0   3  10        5.22        2.79      1.31 o 
   1   3  10       19.40       18.20      1.76 o 
   2   3  10       80.34       84.03      2.77 o 
   3   3  10       51.32       51.77      2.40 o 
   4   3  10       27.31       25.55      2.30 o 
   5   3  10        9.00        9.46      2.19 o 
   6   3  10       26.81       30.51      2.74 o 
   7   3  10        5.93        9.84      2.63 o 
   0   4  10       58.23       60.60      3.14 o 
   1   4  10      138.69      155.00      3.49 o 
   2   4  10       48.01       47.10      2.63 o 
   3   4  10      200.57      223.32      5.55 o 
   4   4  10        2.69        4.27      1.26 o 
   5   4  10       24.16       24.91      2.32 o 
   6   4  10       13.08       13.57      2.56 o 
   7   4  10        2.80        5.31      2.07 o 
   0   5  10        1.29        1.10      1.28 o 
   1   5  10      250.84      274.44      6.05 o 
   2   5  10       43.28       40.96      2.26 o 
   3   5  10       25.53       22.24      1.72 o 
   4   5  10       18.78       18.78      2.22 o 
   5   5  10       10.88       16.79      2.62 o 
   6   5  10        8.66        8.19      1.95 o 
   0   6  10        5.60        3.10      1.59 o 
   1   6  10       40.68       41.65      2.40 o 
   2   6  10       20.86       17.95      1.81 o 
   3   6  10        3.42        3.43      1.54 o 
   4   6  10       24.13       21.33      2.38 o 
   5   6  10        1.12        0.63      1.84 o 
   0   7  10       17.94       14.23      2.50 o 
   1   7  10       40.66       43.14      2.91 o 
   2   7  10       17.89       15.89      2.29 o 
   3   7  10        5.78        4.01      1.70 o 
   4   7  10       16.18       12.65      2.31 o 
   0   8  10       41.60       42.21      6.60 o 
   1   8  10       65.73       79.46      5.77 o 
   2   8  10        2.89        6.03      2.18 o 
   3   8  10        0.73        0.26      2.37 o 
   1   0  11      116.93      113.84      4.67 o 
   2   0  11        0.49        2.63      1.32 o 
   3   0  11       15.78       14.67      2.76 o 
   4   0  11      104.39      123.79      7.07 o 
   5   0  11       15.69       14.45      3.10 o 
   6   0  11       14.28        9.24      3.23 o 
   7   0  11        9.30       11.46      3.94 o 
   0   1  11       39.84       50.85      3.11 o 
   1   1  11      142.73      127.35      3.08 o 
   2   1  11       69.09       68.94      2.31 o 
   3   1  11       41.98       44.19      2.89 o 
   4   1  11      120.89      123.48      4.70 o 
   5   1  11       30.44       29.88      3.23 o 
   6   1  11       47.08       58.16      3.90 o 
   7   1  11       16.00       13.70      2.67 o 
   0   2  11       15.14       11.12      2.12 o 
   1   2  11       78.06       88.94      2.55 o 
   2   2  11       79.64       76.47      2.64 o 
   3   2  11      201.56      207.31      5.27 o 
   4   2  11       32.89       35.04      2.74 o 
   5   2  11       23.64       23.89      2.55 o 
   6   2  11       13.24       18.66      2.86 o 
   7   2  11        1.50        2.76      1.95 o 
   0   3  11      176.18      181.67      4.80 o 
   1   3  11        0.43        3.11      1.13 o 
   2   3  11       13.67       15.27      1.37 o 
   3   3  11       43.96       48.02      2.47 o 
   4   3  11        9.46       13.67      1.60 o 
   5   3  11        1.61        3.20      1.73 o 
   6   3  11        0.98        3.65      1.92 o 
   7   3  11        6.26        8.07      2.28 o 
   0   4  11       11.33        6.48      1.55 o 
   1   4  11       24.33       26.54      1.79 o 
   2   4  11       10.46        9.39      1.21 o 
   3   4  11        3.60        2.77      1.26 o 
   4   4  11        5.49        7.33      1.51 o 
   5   4  11        9.19        9.72      2.58 o 
   6   4  11        5.20        0.54      2.15 o 
   0   5  11        7.50        6.41      1.54 o 
   1   5  11       36.08       37.59      2.24 o 
   2   5  11       14.17       14.26      1.63 o 
   3   5  11       19.15       22.47      2.12 o 
   4   5  11        8.80        7.73      1.86 o 
   5   5  11       22.07       20.87      2.75 o 
   6   5  11       14.41       13.74      2.75 o 
   0   6  11       11.59        9.93      2.15 o 
   1   6  11       28.79       27.35      2.28 o 
   2   6  11        4.42        4.91      1.20 o 
   3   6  11       24.01       20.28      2.30 o 
   4   6  11       14.21       11.42      2.14 o 
   5   6  11       20.43       22.56      3.40 o 
   0   7  11        5.32        8.74      2.73 o 
   1   7  11       13.77       12.29      1.86 o 
   2   7  11       22.44       27.53      2.91 o 
   3   7  11        8.77        7.27      2.05 o 
   4   7  11        8.82        6.13      2.34 o 
   0   8  11       88.12      110.34     12.18 o 
   1   8  11        3.01        2.50      1.93 o 
   0   0  12      129.63      120.78      7.98 o 
   1   0  12       32.69       30.63      3.74 o 
   2   0  12       41.84       42.24      2.83 o 
   3   0  12        1.68        1.41      2.10 o 
   4   0  12        3.29        5.60      2.49 o 
   5   0  12        0.20        2.74      2.86 o 
   6   0  12        2.42        6.47      3.23 o 
   7   0  12        7.17        3.43      3.59 o 
   0   1  12        8.07        7.03      1.54 o 
   1   1  12       44.01       36.86      1.76 o 
   2   1  12       17.91       14.57      1.28 o 
   3   1  12       39.32       33.22      2.87 o 
   4   1  12       23.00       27.10      2.46 o 
   5   1  12       29.79       30.30      3.04 o 
   6   1  12       15.74       15.98      2.74 o 
   7   1  12       29.29       39.79      3.46 o 
   0   2  12        0.17        2.34      1.49 o 
   1   2  12       44.00       51.68      2.21 o 
   2   2  12        6.38        5.19      0.97 o 
   3   2  12      151.09      160.01      5.84 o 
   4   2  12       35.31       35.31      3.11 o 
   5   2  12       95.46      111.19      5.97 o 
   6   2  12        3.49        4.99      2.18 o 
   0   3  12       13.13       11.40      2.06 o 
   1   3  12       21.34       17.04      1.38 o 
   2   3  12       38.63       40.09      2.09 o 
   3   3  12        2.03        2.71      1.15 o 
   4   3  12       67.19       64.69      4.43 o 
   5   3  12       11.97       13.32      2.31 o 
   6   3  12       13.93       11.46      2.59 o 
   0   4  12       10.94        9.99      2.06 o 
   1   4  12        3.78        4.25      1.15 o 
   2   4  12       53.41       58.67      2.78 o 
   3   4  12       36.52       37.02      2.65 o 
   4   4  12       35.45       29.50      2.53 o 
   5   4  12       32.06       24.55      3.45 o 
   6   4  12       20.46       21.82      2.68 o 
   0   5  12       29.49       25.42      2.70 o 
   1   5  12        6.52        6.05      1.33 o 
   2   5  12       83.56       99.63      5.35 o 
   3   5  12       72.09       65.73      4.38 o 
   4   5  12       13.03       12.20      2.12 o 
   5   5  12        0.08        0.75      2.28 o 
   0   6  12       35.43       34.77      4.39 o 
   1   6  12        6.00        5.55      1.41 o 
   2   6  12        7.34        6.70      1.60 o 
   3   6  12        0.93        2.27      1.56 o 
   4   6  12        1.53        1.35      1.69 o 
   0   7  12        0.49        2.22      1.89 o 
   1   7  12       20.99       22.27      3.24 o 
   2   7  12        4.12        4.24      2.22 o 
   3   7  12        1.01        2.15      1.86 o 
   1   0  13       29.89       31.91      2.92 o 
   2   0  13        1.46        4.58      1.54 o 
   3   0  13        0.52        0.25      2.56 o 
   4   0  13       17.26       19.33      3.35 o 
   5   0  13        7.51        8.64      3.15 o 
   6   0  13        5.68        9.07      4.05 o 
   0   1  13        4.72        2.97      1.41 o 
   1   1  13      113.37      113.42      3.75 o 
   2   1  13       43.00       39.39      2.32 o 
   3   1  13      178.40      210.70      7.60 o 
   4   1  13       19.70       24.76      3.02 o 
   5   1  13        2.45        2.78      1.59 o 
   6   1  13        6.23        7.27      1.96 o 
   0   2  13        0.67        0.78      1.46 o 
   1   2  13      314.04      342.69      7.34 o 
   2   2  13       56.17       60.99      2.86 o 
   3   2  13        5.85        6.38      1.68 o 
   4   2  13       34.74       34.12      2.88 o 
   5   2  13       20.27       17.89      3.04 o 
   6   2  13        4.47        8.66      2.25 o 
   0   3  13       13.61       13.61      1.93 o 
   1   3  13       86.54       88.86      2.97 o 
   2   3  13       14.24       11.57      1.82 o 
   3   3  13        2.07        3.61      1.66 o 
   4   3  13       13.56       10.10      1.71 o 
   5   3  13        8.66        8.33      1.69 o 
   6   3  13        0.54        3.42      2.53 o 
   0   4  13       64.25       78.07      4.32 o 
   1   4  13       25.89       27.65      1.91 o 
   2   4  13       11.97       12.28      1.64 o 
   3   4  13        0.57        2.77      1.26 o 
   4   4  13        8.18        7.08      2.06 o 
   5   4  13        1.94        6.37      2.33 o 
   0   5  13       11.45       12.08      2.99 o 
   1   5  13        2.77        2.10      1.06 o 
   2   5  13       17.16       18.60      1.86 o 
   3   5  13        0.22        2.21      1.62 o 
   4   5  13       13.21       10.61      2.47 o 
   0   6  13        0.92        2.70      1.91 o 
   1   6  13        0.26        1.83      1.70 o 
   2   6  13        1.01        3.71      1.78 o 
   3   6  13        3.73        3.19      1.98 o 
   0   7  13        0.23        0.93      2.42 o 
   1   7  13        1.29        4.69      1.29 o 
   0   0  14      313.04      335.48     18.49 o 
   1   0  14        3.91        4.25      1.74 o 
   2   0  14        3.52        7.18      2.29 o 
   3   0  14       22.16       18.80      3.11 o 
   4   0  14        0.02        5.29      2.71 o 
   5   0  14        1.44        3.91      3.09 o 
   6   0  14        0.01        2.37      2.88 o 
   0   1  14       73.84       71.60      4.73 o 
   1   1  14        3.69        4.01      1.11 o 
   2   1  14       67.51       73.81      3.98 o 
   3   1  14       78.41       77.68      5.14 o 
   4   1  14        8.11        7.11      1.75 o 
   5   1  14       11.63        9.65      1.79 o 
   6   1  14        7.89        9.07      2.04 o 
   0   2  14      129.07      160.11      7.68 o 
   1   2  14       25.05       18.96      1.71 o 
   2   2  14       80.39       81.28      3.53 o 
   3   2  14       19.02       18.15      2.45 o 
   4   2  14        9.11       13.34      2.05 o 
   5   2  14        1.79        2.93      1.70 o 
   0   3  14        7.02        5.10      1.84 o 
   1   3  14       29.21       26.76      1.95 o 
   2   3  14        2.61        3.35      1.38 o 
   3   3  14        7.70        7.59      1.53 o 
   4   3  14       10.47        8.28      1.77 o 
   5   3  14        0.01        3.26      1.86 o 
   0   4  14       19.94       24.98      3.25 o 
   1   4  14        6.84        6.61      1.63 o 
   2   4  14       20.11       18.91      1.94 o 
   3   4  14        7.47        5.60      1.60 o 
   4   4  14        1.24        0.98      1.81 o 
   0   5  14        0.23        4.60      1.57 o 
   1   5  14        0.35        3.88      1.71 o 
   2   5  14        7.44        6.73      1.81 o 
   3   5  14       18.63       15.18      2.93 o 
   4   5  14        4.29        4.81      1.96 o 
   0   6  14       10.43        6.38      2.29 o 
   1   6  14        0.58        2.08      1.55 o 
   2   6  14        7.83        6.80      1.59 o 
   1   0  15        5.63        7.80      1.89 o 
   2   0  15        4.03        4.47      2.59 o 
   3   0  15       26.56       19.26      3.48 o 
   4   0  15        8.30        3.78      2.25 o 
   5   0  15        8.00        9.34      3.17 o 
   0   1  15        2.55        2.91      1.79 o 
   1   1  15       12.14        9.25      1.42 o 
   2   1  15       19.70       17.77      2.44 o 
   3   1  15        1.99        4.33      1.68 o 
   4   1  15        2.45        5.41      1.50 o 
   5   1  15        4.10        7.46      1.99 o 
   0   2  15        8.91        6.37      1.94 o 
   1   2  15       15.85       13.41      1.58 o 
   2   2  15       13.06       15.19      2.18 o 
   3   2  15       11.06       11.03      1.93 o 
   4   2  15       51.25       54.20      4.66 o 
   5   2  15        3.85        4.64      1.69 o 
   0   3  15        0.72        1.04      2.08 o 
   1   3  15        2.34        3.98      1.71 o 
   2   3  15        4.48        3.63      1.53 o 
   3   3  15       23.33       19.49      2.32 o 
   4   3  15        8.04        8.77      2.00 o 
   0   4  15        0.24        1.87      1.70 o 
   1   4  15       43.02       43.49      3.46 o 
   2   4  15        2.23        2.65      1.53 o 
   3   4  15        4.49        2.61      1.73 o 
   4   4  15        4.23        4.76      1.64 o 
   0   5  15        2.91        3.84      2.89 o 
   1   5  15        1.43        1.26      1.73 o 
   2   5  15        2.71        5.59      2.23 o 
   3   5  15        6.18        8.07      2.07 o 
   0   6  15        4.03        4.07      1.83 o 
   0   0  16        0.67        7.67      3.57 o 
   1   0  16        0.27        3.65      2.16 o 
   2   0  16        4.07        3.10      1.93 o 
   3   0  16        3.04        3.94      2.86 o 
   4   0  16        3.83        4.98      2.77 o 
   0   1  16        5.84       -1.28      2.11 o 
   1   1  16        6.20        7.96      2.05 o 
   2   1  16       13.86       12.46      1.95 o 
   3   1  16        8.10        9.60      2.25 o 
   4   1  16        4.16        2.73      1.47 o 
   0   2  16       34.94       34.71      2.95 o 
   1   2  16       10.62        6.01      1.95 o 
   2   2  16        6.25        5.10      1.92 o 
   3   2  16       22.40       18.75      2.64 o 
   4   2  16        6.05        6.64      1.56 o 
   0   3  16        0.54        1.07      1.78 o 
   1   3  16        4.28        3.93      1.53 o 
   2   3  16       15.80       14.75      2.57 o 
   3   3  16        0.71        3.26      1.13 o 
   0   4  16        0.69        3.75      2.23 o 
   1   4  16        4.90        3.65      1.63 o 
   2   4  16        1.59        1.34      1.57 o 
   3   4  16       24.59       33.24      5.83 o 
   0   5  16        0.76       -1.87      2.86 o 
   1   5  16        2.72        3.38      2.16 o 
   1   0  17        9.94        8.62      2.73 o 
   2   0  17        0.06       -1.26      1.92 o 
   3   0  17        0.32       -0.79      2.69 o 
   0   1  17        0.38        5.68      3.09 o 
   1   1  17        1.55        4.77      2.29 o 
   2   1  17        1.26        2.59      2.05 o 
   3   1  17        2.99        4.65      1.79 o 
   0   2  17        7.49        0.19      3.43 o 
   1   2  17       16.38       10.72      2.14 o 
   2   2  17        2.30        0.77      1.52 o 
   3   2  17       17.12       20.34      2.82 o 
   0   3  17        2.75        2.06      2.96 o 
   1   3  17        6.40        4.98      1.67 o 
   2   3  17       14.73       11.82      2.35 o 
   0   4  17        6.37        2.81      3.71 o 
   0   0  18        4.04        2.62      5.80 o 
   1   0  18        2.99        5.65      3.14 o 
   2   0  18        0.37       -0.70      3.35 o 
   0   1  18        2.82        6.88      4.61 o 
   1   1  18        8.77       12.08      2.81 o 
   2   1  18        0.00        0.75      2.77 o 
   0   2  18        1.04        3.43      4.14 o 
   1   2  18       14.69       18.65      3.45 o 
                                                 
